# Supplementary material for: Diversifying selection and functional analysis of interleukin-4 suggests antagonism-driven evolution at receptor-binding interfaces
Source: BMC Evol Biol. 2010 Jul 22;10:223. doi: 10.1186/1471-2148-10-223 (PMC3017759; doi:10.1186/1471-2148-10-223)
Supplement: Additional file 3 — IL4 alignment from 28 eutherian mammals in .phy format. [file 1471-2148-10-223-S3.TXT]

28    483
chimp
ATGGGTCTCACCTCCCAACTGCTTCCCCCTCTGTTCTTCCTGCTAGCATGTGCCGGCAAC
TTTGTCCACGGACACAAGTGC---GATATCACCTTACAGGAGATCATCAAAACTTTGAAC
AGCCTCACAGAGCAGAAG------ACTCTGTGCACCAAGTTGACCGTAACGGACATCTTT
GCTGCCTCCAAGAACACAACTGAGAAGGAAACCTTCTGCAGGGCTGCGACTGTGCTCCGG
CAGTTCTACAGCCACCATGAGAAGGACACTCGCTGCCTGGGTGCGACTGCACAGCAGTTC
CACAGGCACAAGCAGCTGATCCGATTCCTGAAACGGCTCGACAGGAACCTCTGGGGCCTG
GCGGGCTTGAATTCCTGTCCTGTGAAGGAAGCCAACCAG------AGTACGTTGGAAGAC
TTCTTGGAAAGGCTAAAGACGATCATGAGAGAGAAATATTCAAAGTGTTCGAGC------
---
human
ATGGGTCTCACCTCCCAACTGCTTCCCCCTCTGTTCTTCCTGCTAGCATGTGCCGGCAAC
TTTGTCCACGGACACAAGTGC---GATATCACCTTACAGGAGATCATCAAAACTTTGAAC
AGCCTCACAGAGCAGAAG------ACTCTGTGCACCGAGTTGACCGTAACAGACATCTTT
GCTGCCTCCAAGAACACAACTGAGAAGGAAACCTTCTGCAGGGCTGCGACTGTGCTCCGG
CAGTTCTACAGCCACCATGAGAAGGACACTCGCTGCCTGGGTGCGACTGCACAGCAGTTC
CACAGGCACAAGCAGCTGATCCGATTCCTGAAACGGCTCGACAGGAACCTCTGGGGCCTG
GCGGGCTTGAATTCCTGTCCTGTGAAGGAAGCCAACCAG------AGTACGTTGGAAAAC
TTCTTGGAAAGGCTAAAGACGATCATGAGAGAGAAATATTCAAAGTGTTCGAGC------
---
orangutan
ATGGGTCTCACCTCCCAACTGCTTCCCCCTCTGTTCTTCCTGCTAGCATGTGCCGGCAAC
TTTGTCCATGGACACAAGTGC---GATATCGCCTTACAAGAGATCATCAAAACTTTGAAC
AGCCTCACAGAGCAGAAG------ACTCTGTGCACCGAGTTGACCGTAACGGACATCTTT
GCTGCCTCCAAGAACACAACTGAGAAGGAAACCTTCTGCAGGGCTGCGACTGTGCTCCGG
CAGTTCTACAGCCACCATGAGAAGGACACTCGCTGTCTGGGTGCGACTGCACAGCAGTTC
CACAGACACAAGCAGCTCATCCGATTCCTGAAACGGCTCGACAGGAACCTCTGGGGCCTG
GCGGGTTTGAATTCCTGTCCTGTGAAGGAAGCCAACCAG------AGTACGTTGGAAGAC
TTCTTGGAAAGGCTAAAGACGATCATGAGAGAAAAATATTCAAAGTGTTCGAGC------
---
rhesus
ATGGGTCTCACCTCCCAACTGCTTCCCCCTCTGTTCTTCCTGCTAGCATGTGCCGGCAAC
TTTGCCCACGGACACAACTGC---CATATCGCCTTACGGGAGATCATCGAAACTCTGAAC
AGCCTCACAGAGCAGAAG------ACTCTGTGCACCAAGTTGACCATAACGGACATCCTT
GCTGCCTCCAAGAACACAACTGAGAAGGAAACCTTCTGCAGGGCTGCGACTGTGCTCCGG
CAGTTCTACAGCCACCATGAGAAGGACACTCGCTGCCTGGGTGCGACTGCACAGCAGTTC
CACAGGCACAAGCAGCTGATCCGATTCCTGAAACGGCTCGACAGGAACCTCTGGGGCCTG
GCGGGCTTGAACTCCTGTCCTGTGAAGGAAGCCAGCCAG------AGTACGTTGGAAGAC
TTCTTGGAAAGGCTAAAGACGATCATGAAAGAGAAATATTCAAAGTGTCGGAGC------
---
callithrix
ATGGGTCTCACCTCCCAACTGCTTCCCGCTCTGTTCTTCCTGTTAGCATGGGCCGGCAAC
TTTGTCCATGGACACAACTGC---GATATCGCCTTAGAGGAGATCATCAAAACTTTGAAC
ATTGTCACAGAGCAAAAG------ACTCTGTGCACCAAGTTGACCATAATGGACATCTTT
GCTGCCTCCAAGAACACAACTGAGAAGGAAACCTTCTGCAGGGCTGCGACTGTGCTCCGG
CAGTTCTACAGCCACCATGAGAAGGACACTCACTGCCTGGGTGCAACTGCACAGCAGTTA
CACAGTCACAAGCAGCTGATCCGATCCCTAAAACGGCTGGACAGGAACCTCTGCAGCCTG
GCGGGCTTGAACTCCTGTCCTGTGAAGGAAGCCGACCAG------ACTATGTTGAAAGAC
TTCTTGGAAAGGCTAAAGATGATCATGAAAGAGATATATTCAAAGTGT------------
---
gipanda
ATGGGTCTCACCTCCCAACTGATTCCAACTCTGGTCTGCTTACTAGCACTCACCAGCACC
TTCGTCCACGGACATAACTTC---AATATTACCATTAAAGAGATCATCAAAACGTTGAAC
ATCCTCACAGCGAGAAAC------GACACGTGCATGGAGCTGACCGTCACCAACATCTTC
GCTGCCCCAAAGAACACAACAGATACGGAAACCTTCTGCAGAGCCACAACTGTGCTTCAG
CAGCTCTCTACACACAGT------------------------------------------
------------TGCTCCAACAAACTCCTCGGAGGGCTTCACAGGAACCTCAAGACAATG
GCAAACATGACCTGTTCA---GTGAATGAAGTCAAGAAG------AGTACGCTGAGAGAC
TTCTTGGAAAGGCTAAAAGCGATCGTGCAAAGGAAATACTACAGGCAC------------
---
ferret
ATGGGTCTCACCTCCCAACTGATTCCAACTCTGGTCTGCTTACTAGCACTCACCGGCACT
TTCATCCACGGACATAACTTC---AGTATTGCCATTAAGGAGATCATCAAAACGTTGAAC
ATCCTCACAGCGAGAAAC------GACTCATGCATGGAGCTGACCGTCACTGAAGTCTTC
TCTGCCCCAAAGAACACAAGTGAGAAGGAAATCTTCTGCAGAGCTGCAACTGTGCTTCAG
CAGCTCTCTACACACAAT------------------------------------------
------------TGCTCCAACAGATTGCTCAGAGGACTTCACAGGAACCTCAGGAACATG
GCAAACATGACCTGTTCG---GTGAATGAAGTCAAGAAG------AGTACACTGAAAGAC
TTCTTGGAAAGGCTAAAAGTGATCATGCAACAGAAATACTACAGGCAT------------
---
dog
ATGGGTCTCACCTCCCAACTGATTCCAACTCTGGTCTGCTTACTAGCACTCACCAGCACC
TTTGTCCACGGACATAACTTC---AATATTACTATTAAAGAGATCATCAAAATGTTGAAC
ATCCTCACAGCGAGAAAC------GACTCGTGCATGGAGCTGACTGTCAAGGACGTCTTC
ACTGCTCCAAAGAACACAAGCGATAAGGAAATCTTCTGCAGAGCTGCTACTGTACTGCGG
CAGATCTATACACACAAC------------------------------------------
------------TGCTCCAACAGATATCTCAGAGGACTCTACAGGAACCTCAGCAGCATG
GCAAACAAGACCTGTTCT---ATGAATGAAATCAAGAAG------AGTACACTGAAAGAC
TTCTTGGAAAGGCTAAAAGTGATCATGCAGAAGAAATACTACAGGCAT------------
---
cat
ATGGATCTCACCTCCCAACTGATTCCAGCTCTGGTCTGCTTACTAGCATTTACCAGCACC
TTCGTCCACGGCCAGAACTTC---AATAATACGTTGAAAGAGATCATCAAAACGTTGAAC
ATCCTCACAGCGAGAAAC------GACTCGTGCATGGAGCTGACCGTCATGGACGTCTTG
GCAGCCCCTAAGAACACAAGTGACAAGGAAATCTTCTGCAGAGCCACAACCGTGCTCCGG
CAGATCTATACACATCACAAC---------------------------------------
------------TGCTCCACCAAATTCCTCAAAGGACTCGACAGGAACCTCAGCAGCATG
GCAAACAGGACCTGTTCT---GTGAATGAAGTCAAGAAG------TGTACACTGAAAGAC
TTCTTGGAAAGGCTAAAAGCGATCATGCAAAAGAAATACTCAAAGCAC------------
---
capra
ATGGGTCTCACCTCCCAGCTGATTCCAGCGCTGGTCTGCTTACTGGTATGTACCAGCCAC
TTCGTCCATGGACACAAGTGT---GACATTACCTTAGAAGAGATCATCAAAATGCTGAAC
ATCCTCACATCGCAGAAG------AATTCATGCATGGAGCTGCCTGTAGCAGACGTCTTT
GCTGCCCCAAAGAATGCAACTGAGAAGGAAACCTTCTGCAGGGCTGGAATTGAGCTTAGG
CGTATCTACAGGAACCACATG---------------------------------------
------------TGCTTGAACAAATTCCTGGGCGGACTTGACAGGAATCTCAGCAGCTTG
GCAAGCAAGACCTGTTCT---GTGAATGAAGCCAAGACAAGTACAAGTACGCTGAGAGAC
CTCTTGGAAAGGCTAAAGACTATTATGAAGGAGAAATACTCAAAGTGT------------
---
sheep
ATGGGTCTCACCTCCCAGCTGATCCCAGCGCTGGTCTGCTTACTGGTATGTACCAGCCAC
TTCGTCCATGGACACAAGTGT---GACATTACCTTAGAAGAGATCATCAAAACGCCGAAC
ATCCTCACATCGCAGAAG------AATTCATGCATGGAGCTGCCTGCAGCAGACGTCTTT
GCTGCCCCAAAGAACGCAACTGAGAAGGAAACCTTCTGTAGGACTGGAATTGAGCTTAGG
CGTATCTACAGGAGCCACATG---------------------------------------
------------TGCTTGAACAAATTCCTGGGCGGACTTGACAGGAATCTCAGCAGCCTG
GCAAGCAAGACCTGTTCT---GTGAATGAAGCCAAGACGAGTACAAGTACGCTGAGAGAC
CTCTTGGAAAGGCTAAAGACTATTATGAGGGAGAAATACTCAAAGTGT------------
---
water
ATGGGTCTCACCTACCAGCTGATCCCAGTGCTGGTCTGCTTACTGGTATGTACCAGTCAC
CTCGTCCATGGACACAAGTGC---GATATTACCTTAGCAGAGATCATCAAAACGCTGAAC
ATCCTCACAACGAGAAAG------AATTCATGCATGGAGCTGCCTGTAGCAGACGTCTTT
GCTGCCCCAAAGAACACAACTGAGAAGGAAACCTTCTGCAGGGTTGGAATTGAGCTTAGG
CGTATCTACAGGAGCCACACG---------------------------------------
------------TGCTTGAACAAATTCCTGGGCGGACTTGACAGGAATCTCAACAGCTTG
GTAAGCAAGACCTGTTCT---GTGAATGAAGCCAAGACGGGCACAAGTACGCTGAAAGAC
CTCTTGGAAAGGCTAAAGACGATTATGAAGGAGAAATACTCCAAGTGT------------
---
cow
ATGGGTCTCACCTCCCAGCTGATCCCAGTGCTGGTCTGCTTACTGGTATGTACCAGTCAC
TTCGTCCATGGACACAAGTGT---GATATTACCTTAGCAGAGATCATCAAAACGCTGAAC
ATCCTCACAACGAGAAAG------AATTCATGCATGGAGCTGCCTGTAGCAGACGTCTTT
GCTGCCCCAAAGAACACAACTGAGAAGGAAACCTTCTGCAGGGTTGGAATTGAGCTTAGG
CGTATCTACAGGAGCCACACG---------------------------------------
------------TGCTTGAACAAATTCCTGGGCGGACTTGACAGGAATCTCAACAGCTTG
GCAAGCAAGACCTGTTCT---GTGAATGAAGCCAAGACGAGCACAAGTACGCTGAAAGAC
CTCTTGGAAAGGCTAAAGACGATTATGAAGGAGAAATACTCCAAGTGT------------
---
elk
ATGGGTCTCACCTCCCAGCTGATCCCAGTGCTGGTCTGCTTACTGGCATGTACCAGCCAC
TTCGTCCACGGACACAAGTGC---GATATTACCTTAGAAGAGATCATCAAAACGCTGAAC
ATCCTCACAGCGAGAAAG------AATTCATGCATGGAGCTGCCTGTAGCAGACGTCTTT
GCTGCCCCAAAGAACACAACTGAGAAGGAAACCTTGTGCAGGGCTGGAATTGAGCTTAGG
CGTATCTACAGGAGCCACACG---------------------------------------
------------TGCTTGAACAGATTCCTGAGCAGACTTGACAGGAATCTCAGCGGCTTG
GCAAGCAAGACCTGTTCT---GTGAATGAAGCCAAGACGAGTACAAGTACGCTGAAAAAC
CTCTTGGAAAGGCTAAAGACAATTATGAAGGAGAAATACTCCAAGTGT------------
---
dolphin
ATGGGTCTCACCTCCCAACTGATCCCAATGCTAGTCTGCTTACTGGCATGTACCAGCAAC
TTCGTCCATGGACACAAGTGC---GATGTTACCTTACAAGAGATCATCAAAACGCTGAAC
ATCCTCACAGCAAAAAAG------AACTTGTGCATGGAGCTGCCTGTAGAAGACGTCTTT
GCCACCACAAAGAACACAACTGAGAAGGAAACTTTCTGCAGGGCCGGGACTGTGCTTCGG
CATATCTACAGACACCACAAG---------------------------------------
------------TGCTTCAACCAACCCCTGAGTGGACTTCACAGGAACCTCAGCAGCATG
GCAAACATGACCTGTTCT---GTGAATGAAGCCAAGAAG------AGTACGTTGAAAGAC
TTCTTGGAAAGGCTAAAGATGATTATGAAGGAGAAATACTCAAAGTGT------------
---
pig
ATGGGTCTCACCTCCCAACTGATCCCAACCCTGGTCTGCTTACTGGCATGTACCAGCAAC
TTCGTCCACGGACACAAGTGC---GACATCACCTTACAAGAGATCATCAAAACCTTGAAC
ATTCTCACAGCGAGAAAG------AACTCGTGCATGGAGCTGCCCGGTGACGACGTCTTT
GCTGCCCCAGAGAACACACGAGAGAAGGAAACCTTCTGCCGGGCCTCGACTGTGCTTCGG
CACATCTACAGACACCACACG---------------------------------------
------------TGCATGAAGAGCCTCCTGAGCGGACTTGACAGGAACCTGAGCAGCATG
GCAAACATGACCTGTTCT---GTGCATGAAGCCAAGAAG------AGCACTTTGAAAGAC
TTCTTGGAAAGGCTAAAGACGATTATGAAGGAGAAATACTCAAAGTGT------------
---
llama
ATGGGTCTCACCTCCCAACTGATCCCAACCCTGGTCTGCTTACTGGTTTGTACCAGCAAC
TTTGCCCACGGACACAAGTGT---GATATCACCTTGCAAGAGATCATCAAAACGCTGAAC
ACCCTCACTGCGAGAAAG------AATTCGTGCATGGAGCTGACTGTAGCAGACGTCTTT
GCTGCCCCAAAGAACACGACTGAGAAGGAAACCTTCTGCAAGGCGGCAACTGCTCTTCGG
CACATCTACAGACACCACAAC---------------------------------------
------------TGCTTGAGCAAACACCTGAGCGGACTTGACAGGAACCTCAGCGGCCTG
GCAAACACGACCTGTTCT---GTGAATGACTCCAAGAAG------AGCACATTGAGAGAC
TTCTTGGAAAGGCTAAAGAAGATTATGAAGGAGAAATACTCAAAATGT------------
---
camel
ATGGGTCTCACCTACCAACTGATCCCAACCCTGGTCTGCTTACTGGTTTGTACCAGCAAC
TTTGCCCACGGACACAAGTGT---GATATCACCTTGCAAGAGATCATCAAAACGCTGAAC
ACCCTCACTGCGAGAAAG------AATTCGTGCATGGAGCTGACTGTAGCAGACGTCTTT
GCTGCCCCAAAGAACACGACTGAGAAGGAAACCTTCTGCAAGGCGGCAACTGCTCTTCGG
CACATCTACAGACACCACAAC---------------------------------------
------------TGCTTGAGCAAACACCTGAGCGGACTTGACAGGAACCTCAGCGGCCTG
GCAAACACGACCTGTTCT---GTGAATGACTCCAAGAAG------AGCACATTGAGAGAC
TTCTTGGAAAGGCTAAAGAAGATTATGAAGGAGAAATACTCCAAGTGT------------
---
horse
ATGGGTCTCACCTACCAACTGCTTCCAGCTCTGGTCTGCTTACTAGCATGTACCAGC---
TTCATCCAGGGATGCATATAC---GACATCACCTTACAAGAGATCATCATAACGCTGAAC
---CTCACAGATGGAAAGGGCAAGAATTCGTGCATGGAGCTGACTGTAGCGGATGCCTTT
---GGCCCGAAGAACACAGATGGAAAGGAAATC---TGCAGGGCTGCAAAGGTGCTTCAA
CAG---TATAAAAGACATGACAGGTCC---------------------------------
------------TTGATCAAAGAATGCCTGAGCGGACTGGACAGGAACCTCAAGGGCATG
GCAAACGGGACCTGCTGTACTGTGAATGAAGCCAAGAAG------AGCACATTGAAAGAC
TTTTTGGAAAGGCTAAAGACGATCATGAAAGAGAAATACTCCAAGTGT------------
---
rhino
ATGGGTCTCACCTACCAGCTGATTCCAGCACTGTTCTGCTTATTAGCATGTACCAGCAAC
TTCATCCACGCACACAAATGCAATAACAACACCTTGCGAGAGATCCTCAAAACGCTGAAC
AACCTCACAGAGGGAAAGGACAAGACTGCGTGCATGGAGCTGATTGTAGCAGACACCTTT
GCTGGCCCAAAGAACACAACTGAAAAGGAAATCTTCTGCACAGCTGCGACTGCGCTTCGG
CAGCTCTATAAAAGACATGACAAGTCC---------------------------------
------------TTGATCCAAGGATGCCTGCATGGACTTGACAGGAACCTCAGGGGCATG
GCAACCACGACCAACTGCACTGTGAATGAAGCCAAGAAG------AGTACATTGAAAGAC
TTTTTGGGAAGGCTAAAGACGATCATGAAGGAGAAATACTCCAAGTGT------------
---
elephant
ATGGGTCTCACCTACCAGCTGATTCCAACTCTGTTGTGCCTACTAGTATGTACCAGCAAC
TTCATCCACGGCCAAACATGT---GGTAATATCTTAAGAGAGATCATCAAAACTTTGAAC
TTCCTCACAGAGAAAAAG------CATGCGTGCACCGAGTTGACTGTAGCAGACGCCTTT
GCTGCCCCGAAGAACACAACCGAGAAAGAAACCTTCTGCAGAGCTACTACTGTGCTTTGG
CAGGTCTCTAAACGCCACGAA---------------------------------------
------------TGCTTTACCAAATACCTGAGAGGACTCAGTAGAAGCCTCAGCAGCATG
ACAAACCTGGATTACTGTCCTGTGAATGAAGACAGGACG------ACTACATTGAAAGAC
TTCTTGGAAAGGCTAAAGACGATCATGAAGGAGAAATACTCCAAGTGT------------
---
rabbit
ATGGGGCTCCCTGCCCAGCTGCCTGTCACTCTGCTCTGCCTCCTCGCAGGCACCGCGCAC
TTCATCCAGGGGCGCAGGGGC---GACATCATCCTACCCGAAGTCATCAAAACCCTGAAC
ATCCTCACAGAGAGAAAG------ACTCCATGCACCAAGCTGATGATAGCAGACGCCCTG
GCCGTCCCCAAGAACACAACCGAGAGAGAGGCCGTCTGCAGGGCCGCGACTGCACTCCGG
CAGTTCTACCTCCACCACAAGGTGTCTTGG---TGCTTCAAGGAGCACGGAGAGCTCGGT
---------------GACCTCAGACTCCTGAGAGGACTCGACAGGAACCTCTGCAGCATG
GCGAAGCTGAGCAACTGTCCTGGGAAGGAAGCCAGACAG------ACTACACTGGAAGAC
TTCTTAGACAGGCTAAAGACCGCCATGCAAGAGAAATACTCAAAGCGTCAGAGC------
---
golden
ATGGGTCTCAGGCCCCAGCTAGCTGCCATCCTGCTCTGCCTTCTAGCATGTACCGGGAAC
TGGACCCTCGGATGCCACCAT------GGAGCCTTGAAAGAGATCATTCACATTTTGAAC
CAGGTCACAGAAAAAGGG------ACACCATGCACCGAGATGGTCGTACCAGACGCCCTT
TCAGCAAGGAAGAACTCCACGGAGAAAGACCTCATCTGCAGGGCTTCCCAGGGCTTTCGC
AAGTTTTATTTCCAACATGAGGTGACCCTG---TGCTTGAAGAACAAT------TCCAGG
---------------GTTCTCAAAGACCTGAAGAAACTCTACAGGGGCATCAGCAGCCTG
TTTCCACAGAAGAGCTGCAATGTGAATGAGTCCACGTAC------ACAACACTGAAAGAC
TTCTTGGAAAGCCTAAGAAGGATCATGCAAAAGAAATACTGGCAGTGTGGAAGTTCCACG
TTT
peromyscus
ATGGGTCTCAGCCCCCAGCTAGCTGCCATCCTGCTCTGGCTTCTAGCATGTACTGGGCAC
TACACCCTCGGATGCAACGAC------AAAGCCCTGAAAGAGATCATTCACATTTTGAAC
CAAGTCACAGAAAAAGGG------ACACCATGCACGGAGATGGTTGTACCAGACGTCCTT
ACAGCAAGGAAGAATACCACAGAGAAGGAGCTCATCTGCAGGGCTTCCCAGGTGCTTCGC
AAGTTTTATTTCCCACATGAGGTGACCCCG---TGCTTGAAGAACAAT------TCTGGG
---------------GTTCTCAAAGCCCTGAAGAGACTCCACAGGGGCATCAGCAACCTG
TCTCCACAGAAAAGCTGTACTGGGAATGAGTCCACGCAC------ACAACACTGAAAGAC
TTCTTGGAAAGCCTAAGAAGGACCATGCAAAAGAAATACTGGCAGTGTGGGAGTTCCACG
TTT
sigmodon
ATGGGTCTCAGCCCCCAGCTAGCTGCCATCCTGCTCTGCCTTCTAGCATGTACCGGGAAC
TGTACTCACGGATGCGACGAG------GAAGCCTTGAAAGAGATCATCTACATTTTGAAC
CAGGTCACAGAAAAAGGG------ACACCATGTACCAAGATGGTTGTACCGGATGTCCTT
ACAGCAAGAAAGAACACCACGGAGAAGGAACTCATCTGCAGGGCTTCCCAGGTGCTTCGC
AAGTTTTATTTCCCACATGAGGTGACTCTG---TGCTTGAAGAACAAT------TCTGGG
---------------ATTCTCAAAGACCTGAAGAAACTCTACAGGGGCATCAGCAGTCTG
TCTCCACTGAAAAGCTGCACTGTGAATGAATCCACGCAC------ACAACACTGAAAGAC
TTCTTGAAAAGCCTGAAAAGGATCATGCAAAAGAAATACTGGCAGTGTGAAAGTTCCCTG
TTT
gerbil
ATGGGTCTCAGCCCCCAGCTAGCTGCTGTCCTGCTCTGCCTTCTAGTGTGTACCGGGAAC
TATGCTCGCAGACAGGACAGA---GAGGCAGGCTTGAGAGAGATCATCCACAATTTGGAC
CAGGTCTTAAAGAAAGAG------ACACCATGCACGGAGATGTTTGTGCCAGATGTCCTC
ATAGCAACGAAGAACACCACAGAGAAGGGACTCCTCTGCAGAGCTACCAGGGTGCTCCGC
AAATTTTACTTCCCACGAGAGGTGACTCCA---TGCTTGAAGAACAAC------TCCGGG
---------------GTCCTCAGCATCTTGAGAAAACTCTGTCGGAGCATCAGTACCCTG
CATCCACAGGAAAGCTGTAGTGTGAGCACGCCCACACTC------ACGACGCTGAATGAC
TTCCTGGGACGCCTAAGAGGGATCATGCAGATGAAAAACTGGCAGGGT------------
---
rat
ATGGGTCTCAGCCCCCACCTTGCTGTCACCCTGTTCTGCTTTCTCATATGTACCGGGAAC
GGTATCCACGGATGTAACGAC------AGCCCTCTGAGAGAGATCATCAACACTTTGAAC
CAGGTCACAGAAAAAGGG------ACTCCATGCACCGAGATGTTTGTACCAGACGTCCTT
ACGGCAACAAGGAACACCACGGAGAACGAGCTCATCTGCAGGGCTTCCAGGGTGCTTCGC
AAATTTTACTTCCCACGTGATGTACCTCCG---TGCTTGAAGAACAAG------TCTGGG
---------------GTTCTCGGTGAACTGAGGAAACTCTGTAGAGGTGTCAGCGGTCTG
AACTCACTGAGAAGCTGCACCGTGAATGAGTCCACGCTC------ACAACACTGAAAGAC
TTCCTGGAAAGCCTAAAAAGCATCCTACGAGGGAAATACTTGCAGTCCTGCACTTCCATG
TCC
mouse
ATGGGTCTCAACCCCCAGCTAGTTGTCATCCTGCTCTTCTTTCTCGAATGTACCAGGAGC
CATATCCACGGATGCGACAAA------AATCACTTGAGAGAGATCATCGGCATTTTGAAC
GAGGTCACAGGAGAAGGG------ACGCCATGCACGGAGATGGATGTGCCAAACGTCCTC
ACAGCAACGAAGAACACCACAGAGAGTGAGCTCGTCTGTAGGGCTTCCAAGGTGCTTCGC
ATATTTTATTTAAAACATGGGAAAACTCCA---TGCTTGAAGAAGAAC------TCTAGT
---------------GTTCTCATGGAGCTGCAGAGACTCTTTCGGGCTTTTCGATGCCTG
GATTCATCGATAAGCTGCACCATGAATGAGTCCAAGTCC------ACATCACTGAAAGAC
TTCCTGGAAAGCCTAAAGAGCATCATGCAAATGGATTACTCG------------------
---
