# Supplementary material for: Diversifying selection and functional analysis of interleukin-4 suggests antagonism-driven evolution at receptor-binding interfaces
Source: BMC Evol Biol. 2010 Jul 22;10:223. doi: 10.1186/1471-2148-10-223 (PMC3017759; doi:10.1186/1471-2148-10-223)
Supplement: Additional file 4 — IL4 alignment from 16 primates in .phy format. [file 1471-2148-10-223-S4.TXT]

16    462
Saimiri
ATGGGTCTCACCTCCCAACTGCTTCCCGCTCTGTTCTTTCTGTTAGCATGCGCCGGCAAC
TTTGTCCATGGACACAACTGCGATGTTGCCTTAGAGGAGATCATCAAAACTTTGAACATT
GTCACAGAGCAAAAGACTCTGTGCACCGAGTTGACCGTAATGGACATCTTTGCTGCCTCC
AAGAACACAACTGAGAAGGAAACCTTCTGCAGGGCTGCGACTGTGCTCCGGCAGTTCTAC
AGCCACCATGAGAAGGACACTCGCTGCCTGGGTGCAACTG---CACAGCATTTCCACAGT
CACAAGCAGCTGATCCGATCCCTGAAACGGCTGGACAGGAACCTCTGCAGCCTGGCGGGC
TTGAACTCCTGTCCTGTGAAGGAAGCCAACCAGACTATGTTGAAAGACTTCTTGGAAAGG
CTAAAGATGATCATGAAAGAGAAATATTCAAAGTGT------
Callithrix
ATGGGTCTCACCTCCCAACTGCTTCCCGCTCTGTTCTTCCTGTTAGCATGGGCCGGCAAC
TTTGTCCATGGACACAACTGCGATATCGCCTTAGAGGAGATCATCAAAACTTTGAACATT
GTCACAGAGCAAAAGACTCTGTGCACCAAGTTGACCATAATGGACATCTTTGCTGCCTCC
AAGAACACAACTGAGAAGGAAACCTTCTGCAGGGCTGCGACTGTGCTCCGGCAGTTCTAC
AGCCACCATGAGAAGGACACTCACTGCCTGGGTGCAACTG---CACAGCAGTTACACAGT
CACAAGCAGCTGATCCGATCCCTAAAACGGCTGGACAGGAACCTCTGCAGCCTGGCGGGC
TTGAACTCCTGTCCTGTGAAGGAAGCCGACCAGACTATGTTGAAAGACTTCTTGGAAAGG
CTAAAGATGATCATGAAAGAGATATATTCAAAGTGT------
Aotus
ATGGGTCTCACCCCCCGACTGCTTCCCGCTCTGTTCTTCCTGTTAGCATGTGCCGGCAAC
TTTGTCCATGGACACAACTGCGATATCGCCTTAGAGGAGATCATCAGAACTTTGAACACT
GTCACAGAACAAAAGACTCTGTGCACCGAGTTGACCGTAATGGACATCTTTGCTGCCTCC
AAGAACACAACTGAGAAGGAAACCTTCTGCAGGGCTGCGACTGTGCTCCGGCAGTTCTAC
AGCCACCATGAGAAGGACACTCGCTGCCTGGGTGCGACTG---CACAGCAGTTCCACAGT
CACAAGCAGCTGATCCGATCCCTGAAACGGCTGGACAGGAACCTCTGCAGCCTGGCGGGC
TTGAACTCCTGTCCTGTGAAGGAAGCCAACCAGACTATGTTGAAAGACTTCTTGGAAAGG
CTAAAGATGATCATGAAAGAGAAATATTCAAAGTGT------
Ateles
ATGGGTCTCACCTCCCAACTGCTTCTCACTCTGTTCTTCCTGTTAGCATGTGCCAGCAAC
TTTGTCCATGGACACAACTGCGATATTGCCTTAGAGGAGATCATCAAAACTTTGAACATT
GTCACAGAGCAAAAGACTCTGTGCACCGAGTTGACTGTAATGGACATCTTTGCTGCCTCC
AAGAACACAACTGAGAAGGAAACCTTCTGCAGGGCTGCGACTGTGCTCCGGCAGTTCTAC
AGCCACCATGAGAAGGACACTCGCTGCCTGGGTGCGACTG---CACAGCAGTTCCACAGT
CACAAGCAGCTGATCCGATCCCTGAAACGGCTGGACAGGAACCTCTGCAGCCTGGCAGGC
TTGAACTCCTGTCCCGTGAAGGAAGCCAACCAGACTACGTTGAAAGACTTCTTGGAAAGG
CTAAAGATGATCATGAAAGAGAACTATTCAAAGTGT------
Callicebus
ATGGGTCTCACCTCCCAACCGCTTCCCGCTCTGTTCTTCCTGTTAGCATGTGCTGGCAAC
TTTCTCCATGGACACAACTGTGGTGTCGCCTTAGAGGAGATCATCAAAACTTTGAACACT
GTCACAGAGCAAAA-ACTTTGTGCACCGAGTTGACCGTAATGGACATCTTTGCTGCCTCC
AAGAACACAACTGAGAAGGAAACCTTCTGCAGGGCTGCGACTGTGCTCCGGCAGTTCTAC
AGCCACCATGAGAAGGACACTCGCTGCCTGGGTGCAACTA---CACAGCAGTTCCACAGT
CACAAGCAGCTGATCCGATCCCTGAAACGGCTCGACAGGAACCTCTGCAGCATGGCGGGC
TTGAACTCCTGTCCTGTGAAGGAAGCCAACCAGACTATGTTGAAAGACTTCTTGGAAAGG
CTAAAGACAATCATGAAAGAGAAATATTCAAAGTGT------
Chimp
ATGGGTCTCACCTCCCAACTGCTTCCCCCTCTGTTCTTCCTGCTAGCATGTGCCGGCAAC
TTTGTCCACGGACACAAGTGCGATATCACCTTACAGGAGATCATCAAAACTTTGAACAGC
CTCACAGAGCAGAAGACTCTGTGCACCAAGTTGACCGTAACGGACATCTTTGCTGCCTCC
AAGAACACAACTGAGAAGGAAACCTTCTGCAGGGCTGCGACTGTGCTCCGGCAGTTCTAC
AGCCACCATGAGAAGGACACTCGCTGCCTGGGTGCGACTG---CACAGCAGTTCCACAGG
CACAAGCAGCTGATCCGATTCCTGAAACGGCTCGACAGGAACCTCTGGGGCCTGGCGGGC
TTGAATTCCTGTCCTGTGAAGGAAGCCAACCAGAGTACGTTGGAAGACTTCTTGGAAAGG
CTAAAGACGATCATGAGAGAGAAATATTCAAAGTGTTCGAGC
Human
ATGGGTCTCACCTCCCAACTGCTTCCCCCTCTGTTCTTCCTGCTAGCATGTGCCGGCAAC
TTTGTCCACGGACACAAGTGCGATATCACCTTACAGGAGATCATCAAAACTTTGAACAGC
CTCACAGAGCAGAAGACTCTGTGCACCGAGTTGACCGTAACAGACATCTTTGCTGCCTCC
AAGAACACAACTGAGAAGGAAACCTTCTGCAGGGCTGCGACTGTGCTCCGGCAGTTCTAC
AGCCACCATGAGAAGGACACTCGCTGCCTGGGTGCGACTG---CACAGCAGTTCCACAGG
CACAAGCAGCTGATCCGATTCCTGAAACGGCTCGACAGGAACCTCTGGGGCCTGGCGGGC
TTGAATTCCTGTCCTGTGAAGGAAGCCAACCAGAGTACGTTGGAAAACTTCTTGGAAAGG
CTAAAGACGATCATGAGAGAGAAATATTCAAAGTGTTCGAGC
Gorilla
ATGGGTCTCACCTCCCAACTGCTTCCCCCTCTGTTCTTCCTGCTAGCATGTGTCGGCAAC
TTTGTCCACGGACACAAGTGCGATATCGCCTTACAGGAGATCATCAAAACTTTGAACAGC
CTCACAGAGCAGAAGACTCTGTGCACCGAGTTGACCGTAACGGACATCTTTGCTGCCTCC
AAGAACACAACTGAGAAGGAAACCTTCTGCAGGGCTGCGACTGTGCTCCGGCAGTTCTAC
AGCCACCATGAGAAGGACACTCGCTGCCTGGGTGCGACTG---CACAGCAGTTCCACAGG
CACAAGCAGCTGATTCGATTCCTGAAACGGCTCGACAGGAACCTCTGGGGCCTGGCGGGC
TTGAATTCCTGTCCTGTGAAGGAAGCCAACCAGAGTACGTTGGAAGACTTCTTGGAAAGG
CTAAAGACGATCATGAGAGAGAAATATTCAAAGTGTTCGAGC
Orangutan
ATGGGTCTCACCTCCCAACTGCTTCCCCCTCTGTTCTTCCTGCTAGCATGTGCCGGCAAC
TTTGTCCATGGACACAAGTGCGATATCGCCTTACAAGAGATCATCAAAACTTTGAACAGC
CTCACAGAGCAGAAGACTCTGTGCACCGAGTTGACCGTAACGGACATCTTTGCTGCCTCC
AAGAACACAACTGAGAAGGAAACCTTCTGCAGGGCTGCGACTGTGCTCCGGCAGTTCTAC
AGCCACCATGAGAAGGACACTCGCTGTCTGGGTGCGACTG---CACAGCAGTTCCACAGA
CACAAGCAGCTCATCCGATTCCTGAAACGGCTCGACAGGAACCTCTGGGGCCTGGCGGGT
TTGAATTCCTGTCCTGTGAAGGAAGCCAACCAGAGTACGTTGGAAGACTTCTTGGAAAGG
CTAAAGACGATCATGAGAGAAAAATATTCAAAGTGTTCGAGC
Nomascus
ATGGGTCTCACCTCCCAGCTGCTTCCCCCTCTGTTCTTCCTGCTAGCATGTGCCGGCAAC
TTTGTCCACGGACACAACTGCGATATCGCCTTACAGGAGATCATCAAAACTTTGAACAGC
CTCACAGAGCAGAAGACTCTGTGCACCGAGTTGACCGTAACGGACATCTTTGCTGCCTCC
AAGAACACAACTGAGAAGGAAACTTTCTGCAGGGCTGCGACTGTGCTCCGGCAGTTCTAC
AGCCACCATGAGAAGGACACTCGCTGCCTGGGTGCGACTG---GACGGCAGTTCCACAGG
CACAAGCAGCTGATCGGATTCCTGAAACGGCTCGACAGGAACCTCTGCGGCCTGGCGGGC
TTGAATTCCTGTCCTGTGAAGGAAGCCAACCAGAGTACGTTGGAAGACTTCTTGGAAAGG
CTAAAGACGATCATGAGAGAGAAATATTCAAAGTGTTCGAGC
Rhesus
ATGGGTCTCACCTCCCAACTGCTTCCCCCTCTGTTCTTCCTGCTAGCATGTGCCGGCAAC
TTTGCCCACGGACACAACTGCCATATCGCCTTACGGGAGATCATCGAAACTCTGAACAGC
CTCACAGAGCAGAAGACTCTGTGCACCAAGTTGACCATAACGGACATCCTTGCTGCCTCC
AAGAACACAACTGAGAAGGAAACCTTCTGCAGGGCTGCGACTGTGCTCCGGCAGTTCTAC
AGCCACCATGAGAAGGACACTCGCTGCCTGGGTGCGACTG---CACAGCAGTTCCACAGG
CACAAGCAGCTGATCCGATTCCTGAAACGGCTCGACAGGAACCTCTGGGGCCTGGCGGGC
TTGAACTCCTGTCCTGTGAAGGAAGCCAGCCAGAGTACGTTGGAAGACTTCTTGGAAAGG
CTAAAGACGATCATGAAAGAGAAATATTCAAAGTGTCGGAGC
Mangabey
ATGGGTCTCACCTCCCAACTGCTTCCCCCTCTGTTCTTCCTGCTAGCATGTGCCGGCAAC
TTTGCCCATGGACACAACTGCCATATCGCCTTACGGGAGATCATCGAAACTCTGAACAGC
CTCACAGAGCAGAAGACTCTGTGCACCAAGTTGACCATAACGGACATCCTTGCTGCCTCC
AAGAACACAACTGAGAAGGAAACCTTCTGCAGGGCTGCGACTGTGCTCCGGCAGTTCTAC
AGCCACCATGAGAAGGACACTCGCTGCCTGGGTGCGAGTG---CACAGCAGTTCCACAGG
CACAAGCAGCTGATCCGATTCCTGAAACGGCTCGACAGGAACCTCTGGGGCCTGGCGGGC
TTGAACTCCTGTCCTGTGAAGGAAGCCAGCCAGAGTACGTTGGAAGACTTCTTGGAAAGG
CTAAAGACGATCATGAGAGAGAAATATTCAAAGTGTTCGAGC
Agm
ATGGGTCTCACCTCCCAACTGCTTCCCCCTCTGTTCTTCCTGCTAGCATGTGCCGGCAAC
TTTGTCCACGGACACAACTGCCATATCGCTTTACAGGAGATCATCGAAACTCTGAACAGC
CTCACAGAGCAGAAGACTCTGTGCACCAAGTTGACCGTAACGGACATCCTTGCTGCCTCC
AAGAACACAACTGAGAAGGAAACCTTCTGCAGGGCTGCGACCGTGCTCCGGCAGTTCTAC
AGCCACCATGAGAAGGACACTCGCTGCCTGGGTGCAACTG---CACAGCAGTTCCACAGG
CACAAGAAGCTGATCCGATTCCTGAAACGGCTCGACAGGAACCTCTGGGGCCTGGCGGGC
TTGAGCTCCTGTCCTGTGAAGGAAGCCAGCCAGAGTACGTTGGAAGACTTCTTGGAAAGG
CTAAAGACGATCATGAAAGAGAAATATTCAAAGTGTCGGAGC
Colobus
ATGGGTCTCACCTCCCAACTGCTTCCCCCTCTGTTCTTCCTGCTAGCATGTGCCGGCAAC
TTTGTCCACGGACACAACTGCCATAACGCCTTACGGGAGATCATCGAAACTTTGAACAGT
CTCACAGAGCAGAAGACTCTGTGCACCGAGTTGACCGTAACGGACATCCTTGCTGCCTCC
AAGAACACAACTGAGAAGGAAACCTTCTGCAGGGCTGCGACTGTGCTCCGGCAGTTCTAC
AGCCACCATGAGAAGGACACTCGCTGCCTGGGTGCGACTG---CACAGCAGTTTCACAGG
CACAAGCAGCTGATCCGATTCCTGAAACGGCTGGACAGGAACCTCTGGGGCCTGGCAGGC
TTGAACTCCTGTCCTGTGAAGGAAGCCAGCCAGAGTACGTTGGAAGACTTCTTGGAAAGG
CTAAAGACGATCATGAAAGAGAAATATTCAAAGTGTTGGAGC
otolemur
ATGGGTCTTACCTCCCAGCTGATCCCCTCTCTGCTCTGCCTCTTAGCATGTACTGGCAAC
TTTGTCCACGGACACAAACGCGGTATTGTCTTAAAAGAGTGCATCAAAGCTTTGAACATC
CTCACAGAGAACAAGACTCCGTGCGACGAGTTGACCGTAGCAGACATCTTTGCTGCCTCC
AAGAACACAACTGAGAAGGAAATATTCTGCAGGGCTGCGACTGTGCTTCGGCAAGTCTAC
AGTCACCACCAGAAGGAACCGTGCAG---GGGTGCCACTGAGAGGCAGCAGCTCTACCGT
CACCAGCAGGTGATCAGATTCCTGAAAGGACTTGACAGGAACCTGTGCAGCCTGGCAAAC
TCGAGATACTGTCCTGTGAATGACGCCATGCAGAGCACACTGAAAGACTTCTTGGAAAGG
CTAAAGACGACCATGAAAGAGAAATATTCAAAGTATTGGAGC
microcebus
ATGGGTCTCACCTCCCAGATGATCCCTCCTCTGTTCTGCCTCCTAGCATGTGCCGGCAGC
ATGGCCCACGGACACAGATGCGGCGTCATCTTAACAGAGAGCATCAAAACTCTGAACATC
CTCACAGAGAGCAAGACTCCGTGCACCGAGCTGGCTGTAGCAGACGTCTTTGCTGCCCCC
AAGAACACCACTGAGAAGGAAATCTTCTGCAGGGCGGCGACCGTGCTCCGGCAGCTCTAC
AGTCACCGCGAGAACGCCATCTGCAG---GGGCGCGGCCACACCGCCACGGTTCCACAGC
CACCAGCACGTGATCAAACTCCTGAAAGGACTGGACAGGAACCTCTGCAGCATGGCACAC
GCGAGCCGCTGCCCTGTGAGTGAAGCCAAGCAGAGCACGCTGAGAGACTTCTTGGAAAGG
CTAAAGGCGATCATGAAGGAGAAATATTCAAAGTGTCAGAGC
